# Supplementary material for: Preliminary steps of the development of a Minimum Uniform Dataset applicable to the international wheelchair sector
Source: PLoS One. 2020 Sep 11;15(9):e0238851. doi: 10.1371/journal.pone.0238851 (PMC7485892; doi:10.1371/journal.pone.0238851)
Supplement: S1 Dataset — (XLSX) [file pone.0238851.s004.xlsx]

## Sheet: Question 1
S1 Dataset ISWP Member Survey De-identified Results
ISWP Data Collection Survey	ISWP Data Collection Survey	ISWP Data Collection Survey	ISWP Data Collection Survey
Contact Information	Contact Information	Contact Information	Contact Information
Answer Options	Answer Options	Response Percent	Response Count
Name:	Name:	1	41
Company/Organization:	Company/Organization:	1	41
City/Town:	City/Town:	1	41
State/Province:	State/Province:	0.949	41
Country:	Country:	1	41
Email Address:	Email Address:	1	41
answered question	answered question	39	41
skipped question	skipped question	0	0
Number	Response Date	Name:	Categories	Company/Organization:	Categories	City/Town:	Categories	State/Province:	Categories	Country:	Categories	Email Address:	Categories
4	2015-05-15 17:02:00									Albania
21	2015-05-04 23:07:00									Argentina
5	2015-05-15 16:50:00									Brazil
38	2015-04-07 11:43:00									Canada
23	2015-05-04 15:24:00									Colombia
25	2015-05-04 13:56:00									COLOMBIA
6	2015-05-15 06:35:00									Germany
27	2015-05-04 13:27:00									Germany
19	2015-05-05 13:21:00									Hong Kong
10	2015-05-08 12:08:00									India
40										India
8	2015-05-14 01:50:00									Japan
14	2015-05-07 07:33:00									Japan
18	2015-05-05 19:35:00									Kenya
16	2015-05-06 00:46:00									Mexico
41										Mexico
32	2015-04-13 16:02:00									México
3	2015-05-15 18:29:00									Portugal
33	2015-04-13 11:31:00									South Africa
34	2015-04-13 11:23:00									South Korea
28	2015-05-04 13:06:00									Spain
12	2015-05-07 10:08:00									Sri Lanka
13	2015-05-07 09:02:00									Sri Lanka
1	2015-05-18 11:05:00									UK
7	2015-05-14 15:56:00									United States
35	2015-04-08 16:20:00									United States
2	2015-05-15 21:28:00									USA
9	2015-05-13 20:01:00									USA
11	2015-05-07 13:43:00									USA
15	2015-05-06 02:21:00									USA
17	2015-05-05 20:12:00									USA
20	2015-05-05 00:23:00									USA
22	2015-05-04 17:57:00									USA
24	2015-05-04 14:15:00									usa
26	2015-05-04 13:39:00									USA
29	2015-05-04 12:48:00									USA
30	2015-05-04 12:13:00									USA
31	2015-05-04 12:08:00									USA
36	2015-04-07 17:05:00									USA
37	2015-04-07 14:57:00									USA
39	2015-04-06 21:12:00									USA

## Sheet: Question 2
ISWP Data Collection Survey	ISWP Data Collection Survey	ISWP Data Collection Survey
Please describe the scope of your organization (i.e. an organization may only provide repairs, maintenance and technical support to clinical services and do no clinical services themselves and/or vice versa)	Please describe the scope of your organization (i.e. an organization may only provide repairs, maintenance and technical support to clinical services and do no clinical services themselves and/or vice versa)	Please describe the scope of your organization (i.e. an organization may only provide repairs, maintenance and technical support to clinical services and do no clinical services themselves and/or vice versa)
Answer Options	Answer Options	Response Count
		31
answered question	31	31
skipped question	8	8
Number	Response Date	Response Text	Categories
1	2015-05-18 11:05:00	Motivation provides quality products, training and support for wheelchair users in low-income countries. We do this by working with local, national and international partners. We have been in operation for 24 years. Our work is split into four thematic areas, which together provide a holistic approach to improving the quality of life of disabled people: _x000D_ _x000D_ 1. Survival: Delivering act…
2	2015-05-15 21:28:00	Clinical assessment for adaptive equipment with vendor.
3	2015-05-15 18:29:00	Our company provides specialized assesments, fittings, sales, after-sales (repairs, maintenance, technical support to clinical services).
4	2015-05-15 17:02:00	The scope of ADRF is the provision of the wheelchair services for the people with disabilites who are in need for them._x000D_ The service includes the 8 steps of the wheelchair provision starting with the referral,assessment,prescription,ordering&funding,wheelchair preparation,fitting,user training and maintenance repairs and follow up._x000D_
5	2015-05-15 16:50:00	I do technical support to clinical services and clinical services in a local hospital.
6	2015-05-15 06:35:00	manufacturer for wheelchairs
7	2015-05-14 15:56:00	This is a ND State Government organization, under the State Department of Human Services, as a department of the Life Skills and Transition Center. Specifically at Adaptive Equipment Services we provide custom molded seating fabricated at our shop, this includes evaluation by OT and PT staff from that department on campus. Also we repair all types of wheelchairs as needed. We also serve as consul…
8	2015-05-14 01:50:00	An educational institute with a role of a research institute
9	2015-05-13 20:01:00	Loh Medical is a supplier of durable medical equipment in Latin America and the Caribbean. We specialize in providing assistive and rehabilitative technology to people with disabilities._x000D_ _x000D_ Examples of our products include power mobility equipment such as scooters and power chairs, pediatric pacer gait trainers, and other orthopedic devices. We are experts at assisting medical profess…
10	2015-05-08 12:08:00	Mobility India is an NGO working for children and women. It's rehabilitation, research and training institute. It has experienced wheelchair personnel in basic and intermediate level._x000D_ It provides WSTP-B & I training, it provides direct wheelchair service delivery following 8 steps. It has both clinical and technical personnel for train and service delivery.
11	2015-05-07 13:43:00	Complete evaluations for POV, manual wheelchairs, power wheelchairs, seating systems, modifications and repairs, pressure mapping, SmartWheel assessments._x000D_ _x000D_ Education and training
12	2015-05-07 10:08:00	provide Prosthetic & Orthotic Services, Physiotherapy services, custom made wheelchair & different types of Assistive devices._x000D_ make and provide developmental aids for child with disability._x000D_ Arrange mobile clinic in an appropriate places & the place should be in a common place where the people can get together.
13	2015-05-07 09:02:00	Our organization manufacture Assistive devices such as wheelchairs, supportive seating, crutches, tricycles etc. Items are made to order. No clinical services are provided except for supportive seating.
14	2015-05-07 07:33:00	maintenance and technical support to clinical services
15	2015-05-06 02:21:00	I am a clinician who does freelance work, Home care, outpatient, Rehab. I do wheelchair evaluations in each setting
16	2015-05-06 00:46:00	It is providing care for minors with disabilities neuromuscoesqueleticas right through the arttencion in rehabilitation
17	2015-05-05 20:12:00	Hospital for children with severe physical and behavioral disabilities with inpatient residential services, short and long term rehabilitation and boarding school. Free standing outpatient rehabilitation center serving children and adults. Adult community vocational and supported living services.
18	2015-05-05 19:35:00	APDK has nine branches spread throughout the country. I serve at one of the branches country side._x000D_ _x000D_ the organization has for core activities, namely Mobile Outreach services, Static clinics, Lively hood and Community based Rehabilitation._x000D_ _x000D_ All the above activities are for persons living with disabilities and offers clinical services and technical services.
19	2015-05-05 13:21:00	Direct clinical services to geriatrics & adults
20	2015-05-05 00:23:00	We support partnering organizations in Peru to develop and provide sustainable, responsible wheelchair services. This includes training/mentoring in WC seating and mobility and 24 hour postural care and raising funds for and providing the equipment. We assist the Peruvian team with the most complex needs (and they determine who those people are) but they fit ~ 2/3 of the WCs we ship by themselves.
21	2015-05-04 23:07:00	We have a Wheelchair service program where we provide an assessment, prescription, fitting and user training. The products and maintenance are done by companies. _x000D_ We work mostly with children up to 25 years old._x000D_
22	2015-05-04 17:57:00	Gillette Children's Specialty Healthcare provides inpatient and outpatient specialty healthcare services that includes comprehensive and integrated assistive technology and adaptive equipment design, fabrication and fitting.
23	2015-05-04 15:24:00	I work in a company that trades assistive technology devices. Currently we are building an educational program for physicians and therapists in clinical services and to our dealers in maintenance and technical support. We are committed train all the stakeholders in order to improve the way people with disabilities get wheelchairs in Colombia.
24	2015-05-04 14:15:00	dme provider
25	2015-05-04 13:56:00	Supplier, maintenance and technical support to clinical services.
26	2015-05-04 13:39:00	Sell rent and service home medical equipment and supplies. We do not bill for any clinical services.
27	2015-05-04 13:27:00	Manufacturer of mobulity aids for kids. Wheelchairs, push chairs, walking aids
28	2015-05-04 13:06:00	an organization that provide repairs, maintenance and advises on type of wheelchairs.
29	2015-05-04 12:48:00	We are a full service DME/NME provider affiliated with major regional hospital. As the ATP, I oversee the provision of complex rehabilitiation products. We also provide oxygen and have several RT's on staff. We have a full-service repair department with certified technicians repairing mobility equipment and most types of HME.
30	2015-05-04 12:13:00	I work at a US university and teach in a physical Therapy program. I am also connected with the American Physical Therapy Association - chair of the Assisitive Technology/ Seating and Wheeled mobility Special interest group and a member of RESNA and the Clinicians Task Force.
31	2015-05-04 12:08:00	Provider - Complex Rehab Technology sales & service. DME

## Sheet: Question 3
ISWP Data Collection Survey	ISWP Data Collection Survey	ISWP Data Collection Survey	ISWP Data Collection Survey
What occupation best describes you	What occupation best describes you	What occupation best describes you	What occupation best describes you
Answer Options	Answer Options	Response Percent	Response Count
Clinician - hospital based	Clinician - hospital based	0.179487	7
Clinician - community-based	Clinician - community-based	0.102564	4
Researcher	Researcher	0.153846	6
NGO	NGO	0.153846	6
Manufacturer	Manufacturer	0.102564	4
Other	Other	0.307692	12
Other (please specify)	Other (please specify)	17	17
answered question	answered question	37	39
skipped question	skipped question	2	2
Number	Response Date	Other (please specify)	Categories
1	2015-05-18 11:05:00	INGO, with social enterprise operation where 100% of the profits from the sale of our products are fed back into our humanitarian activities
2	2015-05-15 16:50:00	I also do clinician hospital based and comunity based.
3	2015-05-15 06:35:00	Product Manager Seating with a physiotherapy/health science background
4	2015-05-14 15:56:00	Fabrication
5	2015-05-14 01:50:00	Assistant Professor
6	2015-05-13 20:01:00	ATP
7	2015-05-08 12:08:00	Clinician both CBR And IBR in an NGO
8	2015-05-07 07:33:00	Educator
9	2015-05-05 00:23:00	I am also a clinician of many years
10	2015-05-04 15:24:00	trainer/teacher
11	2015-05-04 14:15:00	dme provider
12	2015-05-04 13:56:00	SUPPLIER
13	2015-05-04 13:39:00	Supplier
14	2015-05-04 12:48:00	Assistive Technology Professional (ATP)
15	2015-05-04 12:08:00	Complex Rehab Provider
16	2015-04-13 11:31:00	Private practice
17	2015-04-13 11:23:00	Occupaational Therapist in Center for AT
18	Thursday, May 28, 2015 12:31:06 AM	Physiotherapist and Assistive Technology Analyst

## Sheet: Question 3 Analysis
Answer Options	Response Percent	Response Count
Other (n=12)	0.307692	12
Clinician - hospital based (n=7)	0.179487	7
NGO (n=6)	0.153846	6
Researcher (n=6)	0.153846	6
Clinician - community-based (n=4)	0.102564	4
Manufacturer (n=4)	0.102564	4
		39

## Sheet: Question 4
ISWP Data Collection Survey	ISWP Data Collection Survey	ISWP Data Collection Survey	ISWP Data Collection Survey
Do you currently collect data on the wheelchair skills abilities of your users?	Do you currently collect data on the wheelchair skills abilities of your users?	Do you currently collect data on the wheelchair skills abilities of your users?	Do you currently collect data on the wheelchair skills abilities of your users?
Answer Options	Answer Options	Response Percent	Response Count
Yes	Yes	0.473684	18
No	No	0.526316	20
answered question	answered question	36	38
skipped question	skipped question	3	3
	Yes	0.473684
	No	0.526316

## Sheet: Question 5
ISWP Data Collection Survey	ISWP Data Collection Survey	ISWP Data Collection Survey	ISWP Data Collection Survey	ISWP Data Collection Survey	ISWP Data Collection Survey
What data do you currently collect through your work? Please select all that apply.	What data do you currently collect through your work? Please select all that apply.	What data do you currently collect through your work? Please select all that apply.	What data do you currently collect through your work? Please select all that apply.	What data do you currently collect through your work? Please select all that apply.	What data do you currently collect through your work? Please select all that apply.
Answer Options	Answer Options	Yes	No	N/A	Response Count
No. of wheelchairs/products delivered	Number of wheelchairs/products delivered	31	5	2	38
Type of wheelchairs/products delivered	Type of wheelchairs/products delivered	31	6	1	38
Location of wheelchair users	Location of wheelchair users	28	9	1	38
Gender of wheelchair users	Gender of wheelchair users	28	9	1	38
Age of wheelchair users	Age of wheelchair users	29	8	1	38
Disability/Impairment of wheelchair users	Disability/Impairment of wheelchair users	27	9	2	38
User feedback or satisfaction	User feedback or satisfaction	22	12	3	37
Number or type of product repairs	Number or type of product repairs	18	14	4	36
Impact on mobility	Impact on mobility	21	13	3	37
Number or type of product faults	Number or type of product faults	16	16	3	35
Impact on social inclusion	Impact on social inclusion	14	20	2	36
Number of follow up consultations	Number of follow up consultations	15	16	3	34
Quality of service provision	Quality of service provision	16	17	4	37
Income or economic situation of wheelchair users	Income or economic situation of wheelchair users	16	20	1	37
Impact on health	Impact on health	14	20	3	37
Impact on income or employment	Impact on income or employment	10	24	3	37
Other (please specify)	Other (please specify)	Other (please specify)	Other (please specify)	10	10
answered question	answered question	answered question	answered question	36	37
skipped question	skipped question	skipped question	skipped question	3	3
Number	Response Date	Other (please specify)	Categories
1	2015-05-18 11:05:00	Note that some data collection is project specific - ie we donot collection information on social inclusion or impact on health/income generation for all projects. Also, where we supply products through our social enterprise operation (ie outside of our own programmes) we do not collect data of distribution beyond number and type of wc as well as location.
2	2015-05-14 15:56:00	Number of loans of re-use items_x000D_
3	2015-05-14 01:50:00	My latest research is "The use of V-shaped cushions and inserts to prevent the hammocking effect of sling-seat wheelchairs" which examined the distribution of body-weight pressure, level of comfort, and the levels of difficulties experienced by healthy subjects on a wheelchair when they moved while they use V-shaped cushions and seat inserts. The research will be presented at Asia Pacific Occupat…
4	2015-05-07 13:43:00	The recommendations and or modifications that were completed are functional and do not require follow up 6 weeks post final fit/delivery
5	2015-05-06 02:21:00	I collect this information as a part of my evaluation which remains part of the medical record
6	2015-05-05 00:23:00	Although we do not collect all this information, I know that our partners at Yancana Huasy do have most of it. They are the ones who do the service ongoing in Lima. Our other partners in the provinces has less information because they travel to different areas.
7	2015-05-04 13:39:00	While we have the data, we do not aggregate it.
8	2015-04-13 11:31:00	Pressure risk profile_x000D_ Risk profile for posture deviation_x000D_ 24-hour management strategies needed and implemented_x000D_ Fit of current devices_x000D_ Degree of pressure relief achieved through cushion_x000D_ Posture support requirements_x000D_ Date of prescription_x000D_ Date of ordering_x000D_ Date of receipt of wheelchair_x000D_ Date wheelchair sent for product preparation_x000D_ Dat…
9	2015-04-07 17:05:00	Most of the information we collect is from a relatively small percentage of our wheelchair recipients participating in one or more investigations. Some of this information is collected on all of our recipients.
10	2015-04-07 11:43:00	In my university capacity, I'm not directly involved in patient care. That is done through the occupational and physical therapists at our university-affiliated rehabilitation centre._x000D_ It would be nice to add a question on "wheelchair skills" abilities.

## Sheet: Question 6
ISWP Data Collection Survey	ISWP Data Collection Survey	ISWP Data Collection Survey	ISWP Data Collection Survey	ISWP Data Collection Survey	ISWP Data Collection Survey
How do you collect and/or store this information? Please select all that apply. Please also note in the comments box if there are any specific data collection tools/satisfaction surveys/outcome measurement you use, or if you are using any new technology, software or devices.	How do you collect and/or store this information? Please select all that apply. Please also note in the comments box if there are any specific data collection tools/satisfaction surveys/outcome measurement you use, or if you are using any new technology, software or devices.	How do you collect and/or store this information? Please select all that apply. Please also note in the comments box if there are any specific data collection tools/satisfaction surveys/outcome measurement you use, or if you are using any new technology, software or devices.	How do you collect and/or store this information? Please select all that apply. Please also note in the comments box if there are any specific data collection tools/satisfaction surveys/outcome measurement you use, or if you are using any new technology, software or devices.	How do you collect and/or store this information? Please select all that apply. Please also note in the comments box if there are any specific data collection tools/satisfaction surveys/outcome measurement you use, or if you are using any new technology, software or devices.	How do you collect and/or store this information? Please select all that apply. Please also note in the comments box if there are any specific data collection tools/satisfaction surveys/outcome measurement you use, or if you are using any new technology, software or devices.
Answer Options	Answer Options	Yes	No	N/A	Response Count
User records - paper	User records - paper	28	6	3	37
User interviews - at time of delivery or follow up	User interviews - at time of delivery or follow up	26	10	2	38
User interviews - home visits	User interviews - home visits	18	16	4	38
Partner distribution or service reports	Partner distribution or service reports	10	19	7	36
Spreadsheets to store records	Spreadsheets to store records	18	13	5	36
Shipping or production records	Shipping or production records	12	16	8	36
User records - electronic medical/health records	User records - electronic medical/health records	18	16	3	37
Phone conversations	Phone conversations	16	15	5	36
Database software	Database software	14	16	6	36
User satisfaction, feedback or impact surveys	User satisfaction, feedback or impact surveys	21	11	4	36
Focus groups or workshops	Focus groups or workshops	12	19	5	36
Online database	Online database	9	21	6	36
Online forms to submit or record data	Online forms to submit or record data	7	24	5	36
Mobile application	Mobile application	3	28	5	36
Social media	Social media	4	27	5	36
SMS messaging services	SMS messaging services	1	30	5	36
Other (please specify)	Other (please specify)	Other (please specify)	Other (please specify)	12	12
answered question	answered question	answered question	answered question	36	36
skipped question	skipped question	skipped question	skipped question	3	3
Number	Response Date	Other (please specify)	Categories
1	2015-05-18 11:05:00	Note: we try and work within systems of partners and, where possible, try not to create new systems. Tools therefore depend on what partners are currently using and what capacity they have to do more/build on these
2	2015-05-15 18:29:00	We use CRM On-Demmand from Oracle; specific designed software to meet our business needs and procedures in OutSystem; satisfaction online survey with standarized assesment intrument.
3	2015-05-15 06:35:00	Scientific/medical databases, scientific papers
4	2015-05-14 15:56:00	We use a program called Work Zone within which we are able to track certain data
5	2015-05-13 20:01:00	We have a CRM system where we track info on the people who contact us. There we collect phone conversations, emails and records available.
6	2015-05-07 13:43:00	outcomes measures
7	2015-05-05 00:23:00	Again, much information is gathered by Yancana Huasy that we do not necessarily have. Our focus is to support them in providing the service all year round, and to help them gain skills and knowledge.
8	2015-05-04 23:07:00	We are starting to use user satisfaction surveys, we do not have a good Collection data. _x000D_
9	2015-04-13 11:31:00	Whatsapp messaging and media services_x000D_ Email_x000D_ Digital photographic data_x000D_ Digital video data_x000D_
10	2015-04-07 17:05:00	Survey Monkey
11	2015-04-07 11:43:00	In my university capacity, I'm not directly involved in patient care. That is done through the occupational and physical therapists at our university-affiliated rehabilitation centre._x000D_
12	2015-04-06 21:12:00	Use Qualtrics to record client follow-up interviews which are generally done during a home visit.

## Sheet: Question 7
ISWP Data Collection Survey	ISWP Data Collection Survey	ISWP Data Collection Survey	ISWP Data Collection Survey
Would you be willing to share de-identified data with an ISWP working group which will help to develop common data fields?	Would you be willing to share de-identified data with an ISWP working group which will help to develop common data fields?	Would you be willing to share de-identified data with an ISWP working group which will help to develop common data fields?	Would you be willing to share de-identified data with an ISWP working group which will help to develop common data fields?
Answer Options	Answer Options	Response Percent	Response Count
Yes	Yes	0.439024	18
No	No	0.0731707	3
Maybe	Maybe	0.487805	20
answered question	answered question	39	41
skipped question	skipped question	0	0
	Yes	0.439	Maybe	0.487805
	No	0.073	Yes	0.439024
	Maybe	0.488	No	0.0731707

## Sheet: Question 8
ISWP Data Collection Survey	ISWP Data Collection Survey	ISWP Data Collection Survey
If you answered "NO" or "MAYBE" in the previous question, what are your main concerns about sharing data with the working group.	If you answered "NO" or "MAYBE" in the previous question, what are your main concerns about sharing data with the working group.	If you answered "NO" or "MAYBE" in the previous question, what are your main concerns about sharing data with the working group.
Answer Options	Answer Options	Response Count
		22
answered question	22	22
skipped question	17	19
Number	Response Date	Response Text	Categories
1	2015-05-18 11:05:00	Confidentially of data as well as any workload implication this may have
2	2015-05-15 21:28:00	May not have sufficient data at this time. Interested in continuing to collect more usable data
3	2015-05-15 18:29:00	if necessary the private information from our users must be authorized by them, but yes to the statistical information.
4	2015-05-15 06:35:00	spreading sensitive company information
5	2015-05-14 15:56:00	I do not have the authority to make that decision.
6	2015-05-13 20:01:00	My main concern is time and complexity.
7	2015-05-08 12:08:00	Since im an employee,it has to go through management of my organisation.
8	2015-05-06 02:21:00	Patient privacy concerns, use without permission
9	2015-05-05 20:12:00	Logistics of getting it approved by administration and also gathering the data into usable form
10	2015-05-05 19:35:00	There is hierachy to be followed in releasing information. Only CEO of the organization has the authority to release data to other users or authorize.
11	2015-05-05 13:21:00	Must seek approval from administration_x000D_ Take lengthy time to organizing the data
12	2015-05-05 00:23:00	It would depend on how much time it takes. We are a small, all volunteer organization and time is a precious commodity.
13	2015-05-04 17:57:00	If my supervisor and manager approved
14	2015-05-04 15:24:00	I'ts not my call to share the information, I'll have to ask my supervisor
15	2015-05-04 13:39:00	Aggregation may or may not be time consuming and difficult.
16	2015-05-04 13:27:00	abuse of intellectual property
17	2015-05-04 12:48:00	Lack of time.
18	2015-05-04 12:13:00	I don't have any data to share, sorry
19	2015-04-13 16:02:00	we're not have much data about that issues unfortunadly, just a few ones
20	2015-04-07 17:05:00	If one purpose of data collection is for publication, then sharing it may have to be delayed.
21	2015-04-07 14:57:00	I cannot speak on behalf of Permobil. But I would think that they would be interested in participating in such a project that would open up new markets for wheelchair provision and better outcomes.
22	2015-04-07 11:43:00	Client privacy.

## Sheet: Question 9
ISWP Data Collection Survey	ISWP Data Collection Survey	ISWP Data Collection Survey	ISWP Data Collection Survey
In the future, would you be interested in collecting and sharing data using a standardized data management system, such as a shared online database?	In the future, would you be interested in collecting and sharing data using a standardized data management system, such as a shared online database?	In the future, would you be interested in collecting and sharing data using a standardized data management system, such as a shared online database?	In the future, would you be interested in collecting and sharing data using a standardized data management system, such as a shared online database?
Answer Options	Answer Options	Response Percent	Response Count
Yes	Yes	0.658537	27
No	No	0	0
Maybe	Maybe	0.341463	14
answered question	answered question	39	41
skipped question	skipped question	0	0
	Yes	0.658537
	No	0
	Maybe	0.341463

[truncated: 5 more sheets: Question 10, Question 11, Question 12, Question 12 Analysis, Question 13]
